# Supplementary material for: Excellent UV-Light Triggered Photocatalytic Performance of ZnO.SiO2 Nanocomposite for Water Pollutant Compound Methyl Orange Dye
Source: Nanomaterials (Basel). 2021 Sep 28;11(10):2548. doi: 10.3390/nano11102548 (PMC8541141; doi:10.3390/nano11102548)
Supplement: Supplementary file 1 [file nanomaterials-11-02548-s001.zip]

Archive with 1 entries (1 files):
- nanomaterials-1390121-supplementary.pdf
